# Supplementary material for: Exploring Supramolecular Assembly Space of Cationic 1,2,4-Selenodiazoles: Effect of the Substituent at the Carbon Atom and Anions
Source: Molecules. 2022 Feb 2;27(3):1029. doi: 10.3390/molecules27031029 (PMC8839610; doi:10.3390/molecules27031029)
Supplement: Supplementary file 1 [file molecules-27-01029-s001.zip]

Archive with 9 entries (9 files):
- 10.xyz
- 3.xyz
- 4.xyz
- 5.xyz
- 6.xyz
- 7.xyz
- 8.xyz
- 9.xyz
- molecules-1550745-supplementary.pdf
