# Supplementary material for: Exploring Supramolecular Assembly Space of Cationic 1,2,4-Selenodiazoles: Effect of the Substituent at the Carbon Atom and Anions
Source: Molecules. 2022 Feb 2;27(3):1029. doi: 10.3390/molecules27031029 (PMC8839610; doi:10.3390/molecules27031029)
Supplement: Supplementary file 1 [file molecules-27-01029-s001.zip › 10.xyz]

50
21ku01_0m_a
Se      5.163412    8.417008   12.278081
N       4.532478    6.060812   13.314930
N       5.886830    6.877289   11.620490
N       8.156424    5.186399   11.742274
N       8.926200    5.961032   11.821940
C       4.189306    7.382625   13.476050
C       3.293652    7.754921   14.461046
H       3.022481    8.660578   14.553804
C       2.801842    6.779655   15.306974
H       2.169354    7.009299   15.977240
C       3.235397    5.450332   15.178634
H       2.928675    4.794468   15.793909
C       4.085892    5.091983   14.186884
H       4.369445    4.189589   14.094424
C       5.438004    5.854815   12.249672
C       5.843326    4.486868   11.872004
C       7.190197    4.163925   11.610954
C       7.647628    2.910778   11.233088
H       8.568969    2.746195   11.073994
C       6.689582    1.901179   11.096603
H       6.961812    1.022999   10.858439
C       5.354695    2.171550   11.305204
H       4.714534    1.478585   11.196096
C       4.929424    3.455811   11.676713
H       4.002318    3.624417   11.796729
F       4.309427   12.703136   14.359924
F       2.326657   12.013261   13.494526
F       3.109702   11.121681   15.445048
F       4.097193   10.613127   13.484394
B       3.448807   11.613070   14.198804
F      10.165404    6.131624    8.054995
F       9.120352    4.468629    9.169721
F      10.832487    4.006209    7.773681
F      11.219895    5.068380    9.741687
B      10.355348    4.901007    8.693713
F       7.930490    9.402896   11.417849
F       9.113458   10.516566    9.863271
F       9.427072   10.962892   12.060540
F      10.151179    8.997339   11.176070
B       9.160059    9.961876   11.135343
F       6.297533    7.338636   15.440280
F       8.280303    6.648761   16.305678
F       7.497258    5.757181   14.355156
F       6.509767    5.248627   16.315810
B       7.158153    6.248570   15.601400
F      10.411481    4.454681   15.326642
F      11.498838    4.941777   13.424992
F      11.643663    2.851768   14.314031
F       9.720603    3.556664   13.343538
B      10.802215    3.936470   14.107416
