# Supplementary material for: Exploring Supramolecular Assembly Space of Cationic 1,2,4-Selenodiazoles: Effect of the Substituent at the Carbon Atom and Anions
Source: Molecules. 2022 Feb 2;27(3):1029. doi: 10.3390/molecules27031029 (PMC8839610; doi:10.3390/molecules27031029)
Supplement: Supplementary file 1 [file molecules-27-01029-s001.zip › 3.xyz]

24
mo_21kub149_0m_a
Se      0.381751   20.430328    3.666933
N       2.290673   21.653660    2.301465
N       1.802331   19.487986    2.954010
C       2.620060   20.252140    2.334629
C       3.868142   19.800501    1.655260
H       4.647386   20.170036    2.141650
H       3.883816   20.171132    0.737410
C       1.137904   21.980567    2.944256
C       0.695362   23.299847    2.963277
H      -0.119793   23.530326    3.393576
C       1.458588   24.263435    2.347309
H       1.172282   25.169249    2.350050
C       3.071573   22.606625    1.702080
H       3.888927   22.364049    1.282841
C       2.661755   23.910142    1.714760
H       3.191395   24.578246    1.295175
C       4.013470   18.287613    1.575277
H       3.242484   17.906392    1.085107
H       4.016597   17.906324    2.488660
C       5.307244   17.912732    0.861769
H       5.321213   18.325135   -0.027272
H       5.359381   16.938452    0.770647
H       6.072461   18.233745    1.382810
Cl     -1.868108   22.012778    4.675695
