# Supplementary material for: Exploring Supramolecular Assembly Space of Cationic 1,2,4-Selenodiazoles: Effect of the Substituent at the Carbon Atom and Anions
Source: Molecules. 2022 Feb 2;27(3):1029. doi: 10.3390/molecules27031029 (PMC8839610; doi:10.3390/molecules27031029)
Supplement: Supplementary file 1 [file molecules-27-01029-s001.zip › 4.xyz]

30
mo_21kub148_0m_a
Se     -1.200778   15.410401    4.848440
N       0.720687   14.143366    3.539275
N       0.230738   16.333716    4.100697
C      -0.433274   13.833979    4.191855
C      -0.870511   12.517669    4.256004
H      -1.683819   12.299280    4.695481
C      -0.103729   11.535384    3.671913
H      -0.400831   10.633031    3.686387
C       1.117055   11.858504    3.053577
H       1.653391   11.175671    2.668670
C       1.526913   13.163909    3.010168
H       2.361895   13.390577    2.617872
C       1.055844   15.539649    3.522876
C       2.321083   15.951223    2.842320
H       2.367371   15.494048    1.965421
H       3.085515   15.632142    3.384502
C       2.485894   17.448480    2.613217
H       2.443255   17.927263    3.478772
H       1.753052   17.782667    2.037456
C       3.838391   17.712631    1.938932
H       4.561265   17.412654    2.545562
H       3.894717   17.169345    1.113058
C       4.072887   19.174345    1.581532
H       4.024171   19.721952    2.404927
H       3.355415   19.478683    0.971212
C       5.433771   19.398509    0.908694
H       5.474503   18.885233    0.074736
H       6.148531   19.101441    1.510139
H       5.547969   20.351713    0.711603
Cl     -3.447306   13.804898    5.907473
