# Supplementary material for: Exploring Supramolecular Assembly Space of Cationic 1,2,4-Selenodiazoles: Effect of the Substituent at the Carbon Atom and Anions
Source: Molecules. 2022 Feb 2;27(3):1029. doi: 10.3390/molecules27031029 (PMC8839610; doi:10.3390/molecules27031029)
Supplement: Supplementary file 1 [file molecules-27-01029-s001.zip › 5.xyz]

43
21ku13_0m_a
Se      0.654818    8.963378   10.581118
N       2.976621    7.689797   10.703405
C       1.315499    6.312694   11.715265
H       0.415444    6.164897   11.981115
N       2.187955    9.673872    9.829480
C       3.201136    8.929225   10.020544
C       3.946702    6.766243   10.977003
H       4.849956    6.934744   10.735737
C       1.677614    7.492840   11.073671
C       5.769720    7.013810    6.042766
H       6.047988    6.553413    5.259678
C       4.603194    9.231826    9.548814
H       5.227149    8.967660   10.283959
C       6.283189    7.964970    8.179055
H       6.914568    8.140956    8.866307
C       2.274518    5.369143   11.957187
H       2.035708    4.548456   12.371876
C       4.969457    8.401707    8.323552
C       6.678479    7.278719    7.048190
H       7.578311    6.987743    6.961592
C       3.608960    5.605562   11.596638
H       4.274993    4.955340   11.785393
C       4.775418   10.732978    9.324433
C       4.056079    8.109723    7.319138
H       3.150549    8.382524    7.410960
C       4.457883    7.419225    6.177420
H       3.828665    7.227666    5.491858
C       4.764868   12.708559    7.955305
H       4.645049   13.112807    7.103969
C       4.591052   11.342782    8.098793
H       4.343017   10.819069    7.346094
C       5.132502   11.516026   10.410498
H       5.265956   11.111407   11.259448
C       5.295663   12.886581   10.267893
H       5.536462   13.414400   11.020012
C       5.109845   13.485945    9.041243
H       5.217758   14.424841    8.944399
Cl     -1.616326    7.789248   11.953654
Cl      0.072678   12.273238    9.931574
Cl      1.821348   14.412507   10.813576
C       1.749786   12.737758   10.244421
H       2.281225   12.645562    9.414198
H       2.139472   12.137156   10.928253
