# Supplementary material for: Exploring Supramolecular Assembly Space of Cationic 1,2,4-Selenodiazoles: Effect of the Substituent at the Carbon Atom and Anions
Source: Molecules. 2022 Feb 2;27(3):1029. doi: 10.3390/molecules27031029 (PMC8839610; doi:10.3390/molecules27031029)
Supplement: Supplementary file 1 [file molecules-27-01029-s001.zip › 6.xyz]

38
21ku05_0m_a
Se      3.979243    6.881650   11.446269
N       4.836356    9.366422   11.833765
N       2.972880    8.329168   10.912020
C       5.259950    8.090848   12.075188
C       6.510513    7.861832   12.677387
H       6.811915    6.974610   12.833797
C       7.291161    8.933427   13.035452
H       8.134078    8.794111   13.450848
C       6.827631   10.255623   12.779110
H       7.365804   11.000784   13.016545
C       5.611403   10.452591   12.191830
H       5.299001   11.334820   12.029155
C       3.558443    9.446574   11.186808
C       2.961092   10.805988   10.897915
H       3.653777   11.376623   10.480729
H       2.699123   11.228000   11.754204
C       1.749151   10.759185    9.983765
H       1.260880   11.617681   10.052841
H       1.141283   10.040904   10.291904
C       2.106834   10.511046    8.528449
H       1.286196   10.409027    8.002406
H       2.643460    9.694089    8.458179
H       2.622287   11.270634    8.184517
Cl      5.726343    4.540114   12.367336
Se      0.234613    7.031930    9.333552
Cl     -1.397976    8.715303    8.692969
Cl      1.763690    5.170578    9.890315
N      -1.423369    4.743646    9.323244
H      -1.310446    4.820594   10.193097
C      -0.865811    5.673871    8.513530
C      -1.085282    5.575188    7.138236
H      -0.722785    6.227186    6.550454
C      -1.831044    4.528084    6.636403
H      -1.980755    4.459670    5.700471
C      -2.366811    3.567779    7.499013
H      -2.872046    2.837950    7.160520
C      -2.142485    3.705564    8.858031
H      -2.497528    3.065062    9.463269
