# Supplementary material for: Exploring Supramolecular Assembly Space of Cationic 1,2,4-Selenodiazoles: Effect of the Substituent at the Carbon Atom and Anions
Source: Molecules. 2022 Feb 2;27(3):1029. doi: 10.3390/molecules27031029 (PMC8839610; doi:10.3390/molecules27031029)
Supplement: Supplementary file 1 [file molecules-27-01029-s001.zip › 7.xyz]

56
mo_21kub128_0m_a
Se     -1.625007    6.939612    9.350239
N      -1.645165    8.028181    2.701764
N      -1.252770    5.541039    7.120665
N      -1.798103    7.716531    7.683103
C      -1.200647    5.342156    8.469496
C      -1.567437    6.873071    6.756018
C      -0.469121    7.723310    3.269634
H       0.330384    7.781758    2.759693
C      -2.801421    7.569119    4.712039
H      -3.616497    7.514736    5.197500
C      -0.844252    4.089885    8.967852
H      -0.811445    3.933384    9.904295
C      -1.597139    7.245057    5.317715
C      -0.412734    7.326458    4.585981
H       0.419835    7.111323    4.989865
C      -1.667344    8.554717    1.314129
H      -1.680322    9.534021    1.336436
H      -2.467458    8.227178    0.853114
H      -0.867362    8.249378    0.836628
C      -2.797153    7.972354    3.391036
H      -3.613114    8.211505    2.967395
C      -0.971258    4.537311    6.227727
H      -1.027214    4.697068    5.292958
C      -0.611284    3.311673    6.695040
H      -0.407471    2.610633    6.087168
C      -0.542322    3.086485    8.079570
H      -0.283578    2.232140    8.404926
Cl     -1.293032    5.540460   11.911754
Se     -1.677218    8.726912   12.823539
N      -1.657060    7.638343   19.472014
N      -2.049454   10.125485   15.053113
N      -1.504122    7.949994   14.490675
C      -2.101578   10.324368   13.704282
C      -1.734787    8.793453   15.417761
C      -2.833104    7.943215   18.904144
H      -3.632608    7.884767   19.414085
C      -0.500803    8.097405   17.461739
H       0.314273    8.151788   16.976278
C      -2.457972   11.576639   13.205926
H      -2.490779   11.733140   12.269483
C      -1.705085    8.421467   16.856063
C      -2.889491    8.340066   17.587797
H      -3.722059    8.555201   17.183913
C      -1.634880    7.111807   20.859649
H      -1.621902    6.132503   20.837342
H      -0.834766    7.439346   21.320664
H      -2.434863    7.417146   21.337150
C      -0.505072    7.694170   18.782742
H       0.310890    7.455019   19.206383
C      -2.330967   11.129214   15.946051
H      -2.275011   10.969456   16.880820
C      -2.690940   12.354851   15.478738
H      -2.894754   13.055892   16.086610
C      -2.759903   12.580039   14.094208
H      -3.018647   13.434384   13.768852
Cl     -2.009193   10.126064   10.262024
