# Supplementary material for: Exploring Supramolecular Assembly Space of Cationic 1,2,4-Selenodiazoles: Effect of the Substituent at the Carbon Atom and Anions
Source: Molecules. 2022 Feb 2;27(3):1029. doi: 10.3390/molecules27031029 (PMC8839610; doi:10.3390/molecules27031029)
Supplement: Supplementary file 1 [file molecules-27-01029-s001.zip › 8.xyz]

58
mo_21kub129_0m_a
Se      7.896586   13.756922    6.630265
Br     10.106470    9.938855    6.561652
C       5.663730    9.816075    6.703818
H       5.270817    8.951956    6.727405
N       9.305943   12.558429    6.603701
N       7.509392   11.119921    6.642413
C       4.787634   10.917136    6.723841
H       3.843494   10.812004    6.741061
C       6.771127   12.257420    6.687799
C       6.935890    9.871524    6.658431
H       7.464700    9.083767    6.637500
C       5.397574   12.176622    6.715832
H       4.869191   12.966439    6.728473
C       8.906710   11.374987    6.609040
Br      5.378721   15.647894    6.641345
Se      7.946014   17.928278    6.630265
Br      5.736130   21.746345    6.561652
C      10.178871   21.869125    6.703818
H      10.571783   22.733244    6.727405
N       6.536657   19.126771    6.603701
N       8.333208   20.565279    6.642413
C      11.054966   20.768064    6.723841
H      11.999106   20.873196    6.741061
C       9.071473   19.427780    6.687799
C       8.906710   21.813676    6.658431
H       8.377900   22.601433    6.637500
C      10.445026   19.508578    6.715832
H      10.973409   18.718761    6.728473
C       6.935890   20.310213    6.609040
Se     -0.024714   10.006978    6.630265
Br      2.185170   13.825045    6.561652
C      -2.257570   13.947825    6.703818
H      -2.650483   14.811944    6.727405
N       1.384643   11.205471    6.603701
N      -0.411908   12.643979    6.642413
C      -3.133666   12.846764    6.723841
H      -4.077806   12.951896    6.741061
C      -1.150173   11.506480    6.687799
C      -0.985410   13.892376    6.658431
H      -0.456600   14.680133    6.637500
C      -2.523726   11.587278    6.715832
H      -3.052109   10.797461    6.728473
C       0.985410   12.388913    6.609040
Se     15.867314   21.678222    6.630265
Br     13.657430   17.860155    6.561652
C      18.100171   17.737375    6.703818
H      18.493083   16.873256    6.727405
N      14.457957   20.479729    6.603701
N      16.254508   19.041221    6.642413
C      18.976266   18.838436    6.723841
H      19.920406   18.733304    6.741061
C      16.992773   20.178720    6.687799
C      16.828010   17.792824    6.658431
H      16.299200   17.005067    6.637500
C      18.366326   20.097922    6.715832
H      18.894709   20.887739    6.728473
C      14.857190   19.296287    6.609040
Br     10.463879   16.037306    6.641345
