# Supplementary material for: Exploring Supramolecular Assembly Space of Cationic 1,2,4-Selenodiazoles: Effect of the Substituent at the Carbon Atom and Anions
Source: Molecules. 2022 Feb 2;27(3):1029. doi: 10.3390/molecules27031029 (PMC8839610; doi:10.3390/molecules27031029)
Supplement: Supplementary file 1 [file molecules-27-01029-s001.zip › 9.xyz]

73
mo_21kub130_0m_a
Br      2.880404   -1.638741   20.477794
Se      3.173617    2.700297   21.019267
N       4.435872    0.440976   21.626858
N       2.519286    1.083856   20.452749
C       4.587552    1.786001   21.826718
C       5.707569    2.262134   22.537996
H       5.842293    3.192743   22.670634
C       6.596552    1.343017   23.033887
H       7.354397    1.643543   23.522364
C       6.407706   -0.041184   22.831022
H       7.033167   -0.663874   23.182453
C       5.331886   -0.481155   22.134771
H       5.195023   -1.411312   21.997224
C       3.276679    0.144648   20.847458
C       9.214279    7.426269   22.135773
C       9.795884    8.081203   23.245767
H      10.007532    7.571790   24.019507
C      10.071117    9.454354   23.244265
H      10.453400    9.855622   24.015901
C       9.796889   10.230833   22.146292
H      10.010505   11.156017   22.143587
C       9.199211    9.638178   21.034294
H       8.985554   10.163762   20.272926
C       8.913933    8.261008   21.041306
H       8.501998    7.877590   20.276031
C       7.245459    5.702547   21.934411
C       6.417751    6.044077   23.039396
H       6.827888    6.330017   23.847348
C       5.029532    5.973762   22.980791
H       4.510757    6.166324   23.752628
C       4.399710    5.619173   21.782137
H       3.451683    5.575045   21.735253
C       5.163130    5.333895   20.670640
H       4.738036    5.121132   19.848313
C       6.562399    5.354990   20.744774
H       7.067742    5.130132   19.972486
C       9.631146    5.124959   20.740766
C      10.542228    5.775875   19.881222
H      10.661592    6.713706   19.977795
C      11.272499    5.117928   18.903966
H      11.883476    5.609068   18.367602
C      11.125842    3.755826   18.696593
H      11.629840    3.298356   18.033752
C      10.207729    3.085824   19.500037
H      10.070344    2.155315   19.367248
C       9.488507    3.738749   20.487812
H       8.877731    3.237996   21.015360
C       9.486498    4.970266   23.331922
C       8.740155    4.129500   24.185957
H       7.793705    4.120499   24.108016
C       9.349886    3.304805   25.147184
H       8.812157    2.754088   25.703834
C      10.724042    3.287729   25.290942
H      11.134852    2.711618   25.924931
C      11.494494    4.122468   24.495513
H      12.439065    4.126687   24.593839
C      10.892798    4.956203   23.551817
H      11.442410    5.535669   23.037243
B       8.882794    5.819069   22.032087
Br     12.925404   -1.638741   20.477794
Se     13.218617    2.700297   21.019267
N      14.480872    0.440976   21.626858
N      12.564286    1.083856   20.452749
C      14.632552    1.786001   21.826718
C      15.752569    2.262134   22.537996
H      15.887293    3.192743   22.670634
C      16.641551    1.343017   23.033887
H      17.399397    1.643543   23.522364
C      16.452706   -0.041184   22.831022
H      17.078167   -0.663874   23.182453
C      15.376886   -0.481155   22.134771
H      15.240023   -1.411312   21.997224
C      13.321679    0.144648   20.847458
